# Supplementary material for: Enhancing Wound Healing with Nanohydrogel-Entrapped Plant Extracts and Nanosilver: An In Vitro Investigation
Source: Molecules. 2024 Oct 22;29(21):5004. doi: 10.3390/molecules29215004 (PMC11547294; doi:10.3390/molecules29215004)
Supplement: Supplementary file 1 [file molecules-29-05004-s001.zip]

Archive with 1 entries (1 files):
- molecules-3255927-supplementary.pdf
